# Supplementary material for: Prediction of myeloid malignant cells in Fanconi anemia using machine learning
Source: PLoS One. 2026 Jan 20;21(1):e0340578. doi: 10.1371/journal.pone.0340578 (PMC12818649; doi:10.1371/journal.pone.0340578)
Supplement: S1 Table — (XLSX) [file pone.0340578.s004.xlsx]

## Sheet: sheet1
name	symbol	alias
allograft inflammatory factor 1	AIF1	AIF-1, IBA1, IRT-1, IRT1
BTG anti-proliferation factor 2	BTG2	APRO1, PC3, TIS21
caveolin 1	CAV1	BSCL3, CGL3, LCCNS, MSTP085, PPH3
cyclin G1	CCNG1	CCNG
CD27 molecule	CD27	S152, S152. LPFS2, T14, TNFRSF7, Tp55
CD34 molecule	CD34
CD38 molecule	CD38	ADPRC 1, ADPRC1, cADPR1
cathepsin H	CTSH	ACC-4, ACC-5, ACC4, ACC5, CPSB
discoidin domain receptor tyrosine kinase 2	DDR2	MIG20a, NTRKR3, TKT, TYRO10, WRCN
enolase 1	ENO1	ENO1-IT1, ENO1L1, HEL-S-17, MPB1, NNE
GATA binding protein 2	GATA2	DCML, IMD21, MONOMAC, NFE1B
homocysteine inducible ER protein with ubiquitin like domain 1	HERPUD1	HERP, Mif1, SUP
heat shock protein 90 alpha family class B member 1	HSP90AB1	D6S182, HSP84, HSP90B, HSPC2, HSPCB
heat shock protein 90 beta family member 1	HSP90B1	ECGP, GP96, GRP94, HEL-S-125m, HEL35
heat shock protein family A (Hsp70) member 5	HSPA5	BIP, GRP78, HEL-S-89n
heat shock protein family B (small) member 1	HSPB1	CMT2F, HEL-S-102, HMN2B, HMND3, HS.76067
interleukin 1 beta	IL1B	IL-1, IL1-BETA, IL1F2, IL1beta
integrin subunit beta 1	ITGB1	CD29, FNRB, GPIIA, MDF2, MSK12
Jun proto-oncogene, AP-1 transcription factor subunit	JUN	AP-1, AP1, c-Jun, cJUN, p39
MYC proto-oncogene, bHLH transcription factor	MYC	MRTL, MYCC, bHLHe39, c-Myc
myeloid derived growth factor	MYDGF	C19orf10, EUROIMAGE1875335, IL25, IL27, IL27w
nucleophosmin 1	NPM1	B23, NPM
Pim-2 proto-oncogene, serine/threonine kinase	PIM2
ribosomal protein S3A	RPS3A	FTE1, MFTL, S3A, eS1
ribosomal protein S6	RPS6	S6, eS6
selenoprotein S	SELENOS	AD-015, ADO15, SBBI8, SELS, SEPS1
solute carrier family 40 member 1	SLC40A1	FPN, FPN1, HFE4, IREG1, MST079
SRY-box transcription factor 4	SOX4	CSS10, EVI16
transmembrane BAX inhibitor motif containing 6	TMBIM6	BAXI1, BI-1, TEGT
TSC22 domain family member 1	TSC22D1	HUCEP-2, Ptg-2, TGFB1I4, TSC22
Wnt family member 3A	WNT3A
X-box binding protein 1	XBP1	TREB-5, TREB5, XBP-1, XBP2
