# Supplementary material for: Prediction of myeloid malignant cells in Fanconi anemia using machine learning
Source: PLoS One. 2026 Jan 20;21(1):e0340578. doi: 10.1371/journal.pone.0340578 (PMC12818649; doi:10.1371/journal.pone.0340578)
Supplement: S2 Table — (XLSX) [file pone.0340578.s005.xlsx]

## Sheet: sheet1
name	symbol	alias
ATP binding cassette subfamily C member 1 (ABCC1 blood group)	ABCC1	ABC29, ABCC, DFNA77, GS-X, MRP
abhydrolase domain containing 12, lysophospholipase	ABHD12	ABHD12A, BEM46L2, C20orf22, PHARC, dJ965G21.2
angiotensin converting enzyme 2	ACE2	ACEH
aconitate decarboxylase 1	ACOD1	CAD, IRG1
acid phosphatase 5, tartrate resistant	ACP5	HPAP, TRACP5a, TRACP5b, TRAP, TRAcP
adenosine deaminase	ADA	ADA1
ADAM metallopeptidase domain 8	ADAM8	CD156, CD156a, MS2
ADAM metallopeptidase with thrombospondin type 1 motif 12	ADAMTS12	PRO4389
adiponectin, C1Q and collagen domain containing	ADIPOQ	ACDC, ACRP30, ADIPQTL1, ADPN, APM-1
adenosine A1 receptor	ADORA1	RDC7
adenosine A2a receptor	ADORA2A	A2aR, ADORA2, RDC8
adenosine A2b receptor	ADORA2B	ADORA2
advanced glycosylation end-product specific receptor	AGER	RAGE, SCARJ1, sRAGE
angiotensin II receptor type 1	AGTR1	AG2S, AGTR1B, AT1, AT1AR, AT1B
alanine--glyoxylate aminotransferase	AGXT	AGT, AGT1, AGXT1, PH1, SPAT
aryl hydrocarbon receptor	AHR	FVH3, RP85, bHLHe76
alpha 2-HS glycoprotein	AHSG	A2HS, AHS, APMR1, FETUA, HSGA
absent in melanoma 2	AIM2	PYHIN4
AT-hook transcription factor	AKNA
arachidonate 15-lipoxygenase	ALOX15	12-LOX, 15-LOX, 15-LOX-1, LOG15
arachidonate 5-lipoxygenase	ALOX5	5-LO, 5-LOX, 5LPG, LOG5
arachidonate 5-lipoxygenase activating protein	ALOX5AP	FLAP
annexin A1	ANXA1	ANX1, LPC1
acyloxyacyl hydrolase	AOAH
amyloid P component, serum	APCS	HEL-S-92n, PTX2, SAP
apolipoprotein A1	APOA1	AMYLD3, HPALP2, apo(a)
apolipoprotein E	APOE	AD2, APO-E, ApoE4, LDLCQ5, LPG
amyloid beta precursor protein	APP	AAA, ABETA, ABPP, AD1, APPI
apoptosis resistant E3 ubiquitin protein ligase 1	AREL1	FIEL1, KIAA0317
armadillo like helical domain containing 4	ARMH4	C14orf37, UT2, c14_5376
ASH1 like histone lysine methyltransferase	ASH1L	ASH1, ASH1L1, KMT2H, MRD52
ATM serine/threonine kinase	ATM	AT1, ATA, ATC, ATD, ATDC
BCL6 transcription repressor	BCL6	BCL5, BCL6A, LAZ3, ZBTB27, ZNF51
BCR activator of RhoGEF and GTPase	BCR	ALL, BCR1, CML, D22S11, D22S662
baculoviral IAP repeat containing 2	BIRC2	API1, HIAP2, Hiap-2, MIHB, RNF48
baculoviral IAP repeat containing 3	BIRC3	AIP1, API2, CIAP2, HAIP1, HIAP1
bromodomain containing 4	BRD4	CAP, CDLS6, FSHRG4, HUNK1, HUNKI
Bruton tyrosine kinase	BTK	AGMX1, AT, ATK, BPK, IGHD3
C1q and TNF related 12	C1QTNF12	C1QDC2, CTRP12, FAM132A
C1q and TNF related 3	C1QTNF3	C1ATNF3, CORCS, CORS, CORS-26, CORS26
C2 calcium dependent domain containing 4A	C2CD4A	FAM148A, NLF1
C2 calcium dependent domain containing 4B	C2CD4B	FAM148B, NLF2
complement C3	C3	AHUS5, ARMD9, ASP, C3a, C3b
calcium/calmodulin dependent protein kinase II inhibitor 1	CAMK2N1	PRO1489
caspase recruitment domain family member 16	CARD16	COP, COP1, LLID-114769, PSEUDO-ICE
caspase 1	CASP1	ICE, IL1BC, P45
caspase 4	CASP4	ICE(rel)II, ICEREL-II, ICH-2, Mih1, Mih1/TX
C-C motif chemokine ligand 1	CCL1	I-309, P500, SCYA1, SISe, TCA3
C-C motif chemokine ligand 24	CCL24	Ckb-6, MPIF-2, MPIF2, SCYA24
C-C motif chemokine ligand 3	CCL3	G0S19-1, LD78, LD78ALPHA, MIP-1-alpha, MIP1A
C-C motif chemokine ligand 5	CCL5	D17S136E, RANTES, SCYA5, SIS-delta, SISd
CCM2 scaffold protein	CCM2	C7orf22, OSM, PP10187
cellular communication network factor 3	CCN3	IBP-9, IGFBP-9, IGFBP9, NOV, NOVh
cellular communication network factor 4	CCN4	WISP1, WISP1-OT1, WISP1-UT1, WISP1c, WISP1i
C-C motif chemokine receptor 2	CCR2	CC-CKR-2, CCR-2, CCR2A, CCR2B, CD192
C-C motif chemokine receptor 7	CCR7	BLR2, CC-CKR-7, CCR-7, CD197, CDw197
CD200 molecule	CD200	MOX1, MOX2, MRC, OX-2
CD200 receptor 1	CD200R1	CD200R, HCRTR2, MOX2R, OX2R
CD200 receptor 1 like	CD200R1L	CD200R2, CD200RLa
CD28 molecule	CD28	IMD123, Tp44
CD47 molecule	CD47	IAP, MER6, OA3
CD81 molecule	CD81	CVID6, S5.7, TAPA1, TSPAN28
cadherin 5	CDH5	7B4, CD144
CCAAT enhancer binding protein alpha	CEBPA	C/EBP-alpha, CEBP
CCAAT enhancer binding protein beta	CEBPB	C/EBP-beta, IL6DBP, NF-IL6, TCF5
CUGBP Elav-like family member 1	CELF1	BRUNOL2, CUG-BP, CUGBP, CUGBP1, EDEN-BP
cholinergic receptor nicotinic alpha 7 subunit	CHRNA7	CHRNA7-2, NACHRA7
clock circadian regulator	CLOCK	KAT13D, bHLHe8
chymase 1	CMA1	CYH, MCT1, chymase
cAMP responsive element binding protein 3 like 3	CREB3L3	CREB-H, CREBH, HYST1481, HYTG2
cystatin F	CST7	CMAP
cathepsin C	CTSC	CPPI, DPP-I, DPP1, DPPI, HMS
C-X3-C motif chemokine ligand 1	CX3CL1	ABCD-3, C3Xkine, CXC3, CXC3C, NTN
C-X-C motif chemokine ligand 17	CXCL17	DMC, Dcip1, UNQ473, VCC-1, VCC1
CYLD lysine 63 deubiquitinase	CYLD	BRSS, CDMT, CYLD1, CYLDI, EAC
cytochrome P450 family 19 subfamily A member 1	CYP19A1	ARO, ARO1, CPV1, CYAR, CYP19
diacylglycerol lipase alpha	DAGLA	C11orf11, DAGL(ALPHA), DAGLALPHA, NOC2, NSDDR
diacylglycerol lipase beta	DAGLB	DAGLBETA, KCCR13L
D-dopachrome tautomerase like	DDTL	DDT, KB-226F1.2
defensin beta 114	DEFB114	DEFB-14, DEFB14
DExH-box helicase 9	DHX9	DDX9, LKP, MRD75, NDH2, NDHII
deoxyribonuclease 1	DNASE1	DNL1, DRNI
deoxyribonuclease 1L3	DNASE1L3	D3, DHP2, DNAS1L3, LSD, SLEB16
drosha ribonuclease III	DROSHA	ETOHI2, HSA242976, RANSE3L, RN3, RNASE3L
dual oxidase maturation factor 1	DUOXA1	NIP, NUMBIP, mol
dual oxidase maturation factor 2	DUOXA2	SIMNIPHOM, TDH5
dual specificity phosphatase 10	DUSP10	MKP-5, MKP5
endothelin receptor type B	EDNRB	ABCDS, ET-B, ET-BR, ETB, ETB1
enoyl-CoA hydratase and 3-hydroxyacyl CoA dehydrogenase	EHHADH	ECHD, FRTS3, L-PBE, LBFP, LBP
elastase, neutrophil expressed	ELANE	ELA2, GE, HLE, HNE, NE
E74 like ETS transcription factor 4	ELF4	AIFBL2, ELFR, MEF
ectonucleotide pyrophosphatase/phosphodiesterase 3	ENPP3	B10, CD203c, NPP3, PD-IBETA, PDNP3
estrogen receptor 1	ESR1	ER, ESR, ESRA, ESTRR, Era
ETS proto-oncogene 1, transcription factor	ETS1	ETS-1, EWSR2, c-ets-1, p54
exostosin like glycosyltransferase 3	EXTL3	BOTV, EXTL1L, EXTR1, ISDNA, REGR
coagulation factor XII	F12	HAE3, HAEX, HAF
fatty acid binding protein 4	FABP4	A-FABP, AFABP, ALBP, HEL-S-104, aP2
FA complementation group A	FANCA	FA, FA-H, FA1, FAA, FACA
FA complementation group D2	FANCD2	FA-D2, FA4, FACD, FAD, FAD2
F-box and leucine rich repeat protein 2	FBXL2	FBL2, FBL3
Fc gamma receptor Ia	FCGR1A	CD64, CD64A, FCG1, FCGR1, FCRI
Fc gamma receptor IIb	FCGR2B	CD32, CD32B, FCG2, FCGR2, FCGR2C
fem-1 homolog C	FEM1C	EUROIMAGE686608, EUROIMAGE783647, FEM1A
free fatty acid receptor 2	FFAR2	FFA2R, GPR43
free fatty acid receptor 3	FFAR3	FFA3R, GPR41, GPR42
free fatty acid receptor 4	FFAR4	BMIQ10, GPR120, GPR129, GT01, O3FAR1
FGR proto-oncogene, Src family tyrosine kinase	FGR	SRC2, c-fgr, c-src2, p55-Fgr, p55c-fgr
fibronectin type III domain containing 4	FNDC4	FRCP1
forkhead box F1	FOXF1	ACDMPV, FKHL5, FREAC1
forkhead box P1	FOXP1	12CC4, HSPC215, MFH, QRF1, hFKH1B
forkhead box P3	FOXP3	AIID, DIETER, IPEX, JM2, PIDX
formyl peptide receptor 2	FPR2	ALX, ALXR, FMLP-R-II, FMLPX, FPR2A
furin, paired basic amino acid cleaving enzyme	FURIN	FUR, PACE, PCSK3, SPC1
fucosyltransferase 7	FUT7	FucT-VII
FMR1 autosomal homolog 1	FXR1	CMYO9A, CMYO9B, CMYP9A, CMYP9B, FXR1P
FYN proto-oncogene, Src family tyrosine kinase	FYN	SLK, SYN, p59-FYN
GATA binding protein 3	GATA3	HDR, HDRS
glucosylceramidase beta 1	GBA1	GBA, GCB, GLUC
gamma-glutamyltransferase 1	GGT1	CD224, D22S672, D22S732, GGT, GGT 1
gamma-glutamyltransferase 2, pseudogene	GGT2P	GGT, GGT 2, GGT2
gamma-glutamyltransferase 3 pseudogene	GGT3P	GGT3
ghrelin and obestatin prepropeptide	GHRL	MTLRP
growth hormone secretagogue receptor	GHSR	GHDP, GHS-R1a, GHSR-1a
GIT ArfGAP 1	GIT1	p95-APP1
G protein-coupled estrogen receptor 1	GPER1	CEPR, CMKRL2, DRY12, FEG-1, GPCR-Br
G protein-coupled receptor 17	GPR17
G protein-coupled receptor 31	GPR31	12-HETER, HETER, HETER1
G protein-coupled receptor 4	GPR4	GPR6C.l
G protein-coupled receptor class C group 5 member B	GPRC5B	MLC3, RAIG-2, RAIG2
G protein pathway suppressor 2	GPS2	AMF-1
G protein signaling modulator 3	GPSM3	AGS4, C6orf9, G18, G18.1a, G18.1b
glutathione peroxidase 1	GPX1	GPXD, GSHPX1
granulin precursor	GRN	CLN11, FTD2, GEP, GP88, PCDGF
gasdermin D	GSDMD	DF5L, DFNA5L, FKSG10, GSDMDC1
glutathione S-transferase pi 1	GSTP1	DFN7, FAEES3, GST3, GSTP, HEL-S-22
hepcidin antimicrobial peptide	HAMP	HEPC, HFE2B, LEAP1, PLTR
HCK proto-oncogene, Src family tyrosine kinase	HCK	AIPCV, JTK9, p59Hck, p61Hck
major histocompatibility complex, class II, DR beta 1	HLA-DRB1	DRB1, HLA-DR1B, HLA-DRB, SS1
major histocompatibility complex, class I, E	HLA-E	HLA-6.2, QA1
hyaluronidase 2	HYAL2	LUCA2, MCCS
indoleamine 2,3-dioxygenase 1	IDO1	IDO, IDO-1, INDO
immediate early response 3	IER3	DIF-2, DIF2, GLY96, IEX-1, IEX-1L
interferon induced protein 35	IFI35	IFP35
interferon gamma	IFNG	IFG, IFI, IMD69
insulin like growth factor 1	IGF1	IGF, IGF-I, IGFI, MGF
insulin like growth factor 2 mRNA binding protein 1	IGF2BP1	CRD-BP, CRDBP, IMP-1, IMP1, VICKZ1
interleukin 10	IL10	CSIF, GVHDS, IL-10, IL10A, TGIF
interleukin 10 receptor subunit alpha	IL10RA	CD210, CD210a, CDW210A, HIL-10R, IL-10R1
interleukin 12B	IL12B	CLMF, CLMF2, IL-12B, IMD28, IMD29
interleukin 13	IL13	IL-13, P600
interleukin 15	IL15	IL-15
interleukin 16	IL16	LCF, NIL16, PRIL16, prIL-16
interleukin 17F	IL17F	CANDF6, IL-17F, IL17A, ML-1, ML1
interleukin 17 receptor A	IL17RA	CANDF5, CD217, CDw217, IL-17RA, IL17R
interleukin 18	IL18	IGIF, IL-18, IL-1g, IL1F4
interleukin 1 beta	IL1B	IL-1, IL1-BETA, IL1F2, IL1beta
interleukin 1 receptor type 1	IL1R1	CD121A, CRMO3, D2S1473, IL-1R-alpha, IL-1RT1
interleukin 1 receptor like 1	IL1RL1	DER4, FIT-1, IL33R, ST2, ST2L
interleukin 1 receptor like 2	IL1RL2	IL-1Rrp2, IL-36R, IL1R-rp2, IL1RRP2
interleukin 2	IL2	IL-2, TCGF, lymphokine
interleukin 20	IL20	IL-20, IL10D, ZCYTO10
interleukin 20 receptor subunit beta	IL20RB	DIRS1, FNDC6, IL-20R-beta, IL-20R2, IL-20RB
interleukin 21	IL21	CVID11, IL-21, Za11
interleukin 22	IL22	IL-21, IL-22, IL-D110, IL-TIF, ILTIF
interleukin 22 receptor subunit alpha 1	IL22RA1	CRF2-9, IL22R, IL22R1
interleukin 22 receptor subunit alpha 2	IL22RA2	CRF2-10, CRF2-S1, CRF2X, IL-22BP, IL-22R-alpha-2
interleukin 23 subunit alpha	IL23A	IL-23, IL-23A, IL23P19, P19, SGRF
interleukin 2 receptor subunit alpha	IL2RA	CD25, IDDM10, IL2R, IMD41, TCGFR
interleukin 33	IL33	C9orf26, DVS27, IL1F11, NF-HEV, NFEHEV
interleukin 37	IL37	FIL1, FIL1(ZETA), FIL1Z, IL-1F7, IL-1H
interleukin 4	IL4	BCGF-1, BCGF1, BSF-1, BSF1, IL-4
interleukin 6	IL6	BSF-2, BSF2, CDF, HGF, HSF
interleukin 6 cytokine family signal transducer	IL6ST	CD130, CDW130, GP130, HIES4, HIES4A
insulin	INS	IDDM, IDDM1, IDDM2, ILPR, IRDN
interferon regulatory factor 3	IRF3	IIAE7
immunity related GTPase M	IRGM	IBD19, IFI1, IRGM1, LRG-47, LRG47
ISL LIM homeobox 1	ISL1	ISLET1, Isl-1
Janus kinase 2	JAK2	JTK10
lysyl-tRNA synthetase 1	KARS1	CMTRIB, DEAPLE, DFNB89, KARS, KARS2
KLF transcription factor 4	KLF4	EZF, GKLF
kallikrein B1	KLKB1	KLK3, PKK, PKKD, PPK
keratin 1	KRT1	AEI2, CK1, EHK, EHK1, EPPK
laccase domain containing 1	LACC1	C13orf31, FAMIN, JUVAR
low density lipoprotein receptor	LDLR	FH, FHC, FHCL1, LDLCQ2
LETM1 domain containing 1	LETMD1	1110019O13Rik, HCCR, HCCR-1, HCCR-2, HCCR1
galectin 1	LGALS1	GAL1, GBP
galectin 3	LGALS3	CBP35, GAL3, GALBP, GALIG, L31
leukocyte immunoglobulin like receptor A5	LILRA5	CD85, CD85F, ILT-11, ILT11, LILRB7
lysophosphatidylcholine acyltransferase 3	LPCAT3	C3F, LPCAT, LPLAT 5, LPLAT12, LPSAT
lipoprotein lipase	LPL	HDLCQ11, LIPD
leucine rich repeat and fibronectin type III domain containing 5	LRFN5	C14orf146, FIGLER8, SALM5
leucine rich repeat containing 19	LRRC19
leucine rich repeat kinase 2	LRRK2	AURA17, DARDARIN, PARK8, RIPK7, ROCO2
lymphotoxin alpha	LTA	LT, TNFB, TNFSF1, TNLG1E
LYN proto-oncogene, Src family tyrosine kinase	LYN	JTK8, SAIDV, p53Lyn, p56Lyn
macrophage immunometabolism regulator	MACIR	C5orf30
mitogen-activated protein kinase 13	MAPK13	MAPK 13, MAPK-13, PRKM13, SAPK4, p38delta
mitogen-activated protein kinase 14	MAPK14	CSBP, CSBP1, CSBP2, CSPB1, EXIP
mitogen-activated protein kinase 7	MAPK7	BMK1, ERK4, ERK5, PRKM7
microcephalin 1	MCPH1	BRIT1, MCT
midkine	MDK	ARAP, MK, NEGF2
MEFV innate immunity regulator, pyrin	MEFV	FMF, MEF, PAAND, TRIM20
meteorin like, glial cell differentiation regulator	METRNL
multifunctional ROCO family signaling regulator 1	MFHAS1	LRRC65, MASL1, ROCO4
monoglyceride lipase	MGLL	HU-K5, HUK5, MAGL, MGL
microsomal glutathione S-transferase 2	MGST2	GST2, MGST-II
MIA SH3 domain ER export factor 3	MIA3	ARNT, D320, ODCD2, TANGO, TANGO1
microRNA 105-1	MIR105-1	MIRN105-1, mir-105-1
microRNA 126	MIR126	MIRN126, miRNA126, mir-126
microRNA 128-1	MIR128-1	MIR128A, MIRN128-1, MIRN128A, mir-128-1
microRNA 138-1	MIR138-1	MIRN138-1, mir-138-1
microRNA 141	MIR141	MIRN141, mir-141
microRNA 142	MIR142	MIRN142, mir-142
microRNA 144	MIR144	MIRN144, mir-144
microRNA 145	MIR145	MIRN145, miR-145, miRNA145
microRNA 146a	MIR146A	MIRN146, MIRN146A, miR-146a, miRNA146A
microRNA 149	MIR149	MIRN149, mir-149
microRNA 15a	MIR15A	MIRN15A, hsa-mir-15a, miRNA15A, mir-15a
microRNA 15b	MIR15B	MIRN15B, hsa-mir-15b, miR-15b
microRNA 16-1	MIR16-1	MIRN16-1, miRNA16-1, mir-16-1
microRNA 181a-2	MIR181A2	MIRN181A, MIRN181A2, hsa-mir-181a-2, mir-181a-2
microRNA 181b-1	MIR181B1	MIRN181B1, mir-181b-1
microRNA 181c	MIR181C	MIRN181C, mir-181c
microRNA 187	MIR187	MIRN187, miR-187, miRNA187
microRNA 195	MIR195	MIRN195, miRNA195, mir-195
microRNA 199a-1	MIR199A1	MIR-199-s, MIRN199A1, mir-199a-1
microRNA 19a	MIR19A	C13orf25, MIR17HG, MIRH1, MIRHG1, MIRN19A
microRNA 19b-1	MIR19B1	C13orf25, MIR17HG, MIR19B, MIRH1, MIRHG1
microRNA 204	MIR204	MIRN204, RDICC, miRNA204, mir-204
microRNA 205	MIR205	MIRN205, mir-205
microRNA 206	MIR206	MIRN206, miRNA206, mir-206
microRNA 20a	MIR20A	C13orf25, MIR17HG, MIR20, MIRH1, MIRHG1
microRNA 21	MIR21	MIRN21, hsa-mir-21, miR-21, miRNA21
microRNA 22	MIR22	MIRN22, hsa-mir-22, miR-22
microRNA 221	MIR221	MIRN221, miRNA221, mir-221
microRNA 222	MIR222	MIRN222, miRNA222, mir-222
microRNA 223	MIR223	MIRN223, miRNA223, mir-223
microRNA 26a-1	MIR26A1	MIR26A, MIRN26A1, mir-26a-1
microRNA 302e	MIR302E	MIRN302E
microRNA 30c-2	MIR30C2	MIRN30C2, mir-30c-2
microRNA 31	MIR31	MIRN31, hsa-mir-31, miR-31
microRNA 361	MIR361	MIRN361, hsa-mir-361, mir-361
microRNA 3909	MIR3909	mir-3909
microRNA 4286	MIR4286	mir-4286
microRNA 488	MIR488	MIRN488, hsa-mir-488, mir-488
microRNA 590	MIR590	MIRN590, hsa-mir-590, mir-590
microRNA 657	MIR657	MIRN657, hsa-mir-657
microRNA 6869	MIR6869	hsa-mir-6869
microRNA 766	MIR766	MIRN766, hsa-mir-766, mir-766
microRNA 920	MIR920	MIRN920, hsa-mir-920
microRNA 92a-1	MIR92A1	C13orf25, MIR17HG, MIR92-1, MIRH1, MIRHG1
microRNA let-7g	MIRLET7G	LET7G, MIRNLET7G, hsa-let-7g, let-7g
makorin ring finger protein 2	MKRN2	HSPC070, RNF62
matrix metallopeptidase 26	MMP26
matrix metallopeptidase 3	MMP3	CHDS6, MMP-3, SL-1, STMY, STMY1
matrix metallopeptidase 8	MMP8	CLG1, HNC, MMP-8, PMNL-CL
matrix metallopeptidase 9	MMP9	CLG4B, GELB, MANDP2, MMP-9
mevalonate kinase	MVK	LRBP, MK, MVLK, POROK3
MYD88 innate immune signal transduction adaptor	MYD88	IMD68, MYD88D, WM1
myosin IC	MYO1C	MMI-beta, MMIb, MyoIC, NMI, myr2
NLR family apoptosis inhibitory protein	NAIP	BIRC1, NLRB1, psiNAIP
N-acyl phosphatidylethanolamine phospholipase D	NAPEPLD	C7orf18, FMP30, NAPE-PLD
neutrophil cytosolic factor 1	NCF1	CGD1, NCF-1, NCF-47K, NCF1A, NOXO2
Nedd4 family interacting protein 1	NDFIP1	N4WBP5
nuclear paraspeckle assembly transcript 1	NEAT1	LINC00084, NCRNA00084, TP53LC15, TncRNA, VINC
nuclear factor kappa B subunit 1	NFKB1	CVID12, EBP-1, KBF1, NF-kB, NF-kB1
NFKB inhibitor alpha	NFKBIA	EDAID2, IKBA, MAD-3, NFKBI
NFKB inhibitor zeta	NFKBIZ	I-kappa-B-zeta, IKBZ, INAP, IkappaB-zeta, MAIL
ninjurin 1	NINJ1	NIN1, NINJURIN, hNINJ1
natural killer cell granule protein 7	NKG7	GIG1, GMP-17, p15-TIA-1
NLR family CARD domain containing 3	NLRC3	CLR16.2, NOD3
NLR family CARD domain containing 4	NLRC4	AIFEC, CARD12, CLAN, CLAN1, CLANA
NLR family pyrin domain containing 1	NLRP1	AIADK, CARD7, CIDED, CLR17.1, DEFCAP
NLR family pyrin domain containing 10	NLRP10	CLR11.1, NALP10, NOD8, PAN5, PYNOD
NLR family pyrin domain containing 11	NLRP11	CLR19.6, NALP11, NOD17, PAN10, PYPAF6
NLR family pyrin domain containing 12	NLRP12	CLR19.3, FCAS2, NALP12, PAN6, PYPAF7
NLR family pyrin domain containing 13	NLRP13	CLR19.7, NALP13, NOD14, PAN13
NLR family pyrin domain containing 14	NLRP14	CLR11.2, GC-LRR, NALP14, NOD5, PAN8
NLR family pyrin domain containing 2	NLRP2	CLR19.9, NALP2, NBS1, OZEMA18, PAN1
NLR family pyrin domain containing 3	NLRP3	AGTAVPRL, AII, AVP, C1orf7, CIAS1
NLR family pyrin domain containing 4	NLRP4	CLR19.5, CT58, NALP4, PAN2, PYPAF4
NLR family pyrin domain containing 5	NLRP5	CLR19.8, MATER, NALP5, OZEMA19, PAN11
NLR family pyrin domain containing 6	NLRP6	AVR, CLR11.4, NALP6, NAVR, NAVR/AVR
NLR family pyrin domain containing 7	NLRP7	CLR19.4, HYDM, NALP7, NOD12, PAN7
NLR family pyrin domain containing 8	NLRP8	CLR19.2, NALP8, NOD16, PAN4
NLR family pyrin domain containing 9	NLRP9	CLR19.1, NALP9, NOD6, PAN12
NLR family member X1	NLRX1	CLR11.3, DLNB26, NOD26, NOD5, NOD9
nucleotide binding oligomerization domain containing 2	NOD2	ACUG, BLAU, BLAUS, CARD15, CD
neuropeptide Y receptor Y5	NPY5R	NPY5-R, NPYR5, NPYY5-R
nuclear receptor subfamily 1 group D member 1	NR1D1	EAR1, REVERBA, REVERBalpha, THRA1, THRAL
nuclear receptor subfamily 1 group D member 2	NR1D2	BD73, EAR-1R, REVERBB, REVERBbeta, RVR
nuclear receptor subfamily 1 group H member 3	NR1H3	LXR-a, LXRA, RLD-1
nuclear receptor subfamily 1 group H member 4	NR1H4	BAR, FXR, HRR-1, HRR1, PFIC5
5'-nucleotidase ecto	NT5E	CALJA, CD73, E5NT, NT, NT5
nuclear protein 1, transcriptional regulator	NUPR1	COM1, P8
oncostatin M receptor	OSMR	IL-31R-beta, IL-31RB, OSMRB, OSMRbeta, PLCA1
OTU deubiquitinase with linear linkage specificity	OTULIN	AIPDS, AIPDSA, FAM105B, GUM, IMD107
Parkinsonism associated deglycase	PARK7	DJ-1, DJ1, GATD2, HEL-S-67p
PDZ binding kinase	PBK	CT84, HEL164, Nori-3, SPK, TOPK
protocadherin alpha 4	PCDHA4	CNR1, CNRN1, CRNR1, PCDH-ALPHA4
programmed cell death 4	PDCD4	H731
phosphodiesterase 2A	PDE2A	CGS-PDE, IDDPADS, PDE2A1, PED2A4, cGSPDE
post-GPI attachment to proteins inositol deacylase 1	PGAP1	Bst1, ISPD3024, MRT42, NEDDSBA, SPG67
peptidoglycan recognition protein 1	PGLYRP1	PGLYRP, PGRP, PGRP-S, PGRPS, TAG7
peptidoglycan recognition protein 2	PGLYRP2	HMFT0141, PGLYRPL, PGRP-L, PGRPL, TAGL-like
phosphoinositide-3-kinase adaptor protein 1	PIK3AP1	BCAP
phosphatidylinositol-4,5-bisphosphate 3-kinase catalytic subunit gamma	PIK3CG	IMD97, PI3CG, PI3K, PI3Kgamma, PIK3
phospholipase A2 group X	PLA2G10	GXPLA2, GXSPLA2, SPLA2, sPLA2-X
phospholipase A2 group IIA	PLA2G2A	MOM1, PLA2, PLA2B, PLA2L, PLA2S
phospholipase A2 group IID	PLA2G2D	PLA2IID, SPLASH, sPLA2-IID, sPLA2S
phospholipase A2 group III	PLA2G3	GIII-SPLA2, SPLA2III, sPLA2-III
phospholipase A2 group VII	PLA2G7	LDL-PLA2, LP-PLA2, PAFAD, PAFAH
phospholipase C gamma 1	PLCG1	IDAA, NCKAP3, PLC-II, PLC1, PLC148
phospholipase C gamma 2	PLCG2	APLAID, FCAS3, PLC-IV, PLC-gamma-2
polo like kinase 2	PLK2	SNK, hPlk2, hSNK
peptidase, mitochondrial processing subunit beta	PMPCB	Beta-MPP, MAS1, MPP11, MPPB, MPPP52
peroxisome proliferator activated receptor alpha	PPARA	NR1C1, PPAR, PPAR-alpha, PPARalpha, hPPAR
peroxisome proliferator activated receptor delta	PPARD	FAAR, NR1C2, NUC1, NUCI, NUCII
peroxisome proliferator activated receptor gamma	PPARG	CIMT1, FPLD3, GLM1, NR1C3, PPARG1
protein phosphatase 1 regulatory subunit 9B	PPP1R9B	PPP1R6, PPP1R9, SPINO, Spn
protein kinase C delta	PRKCD	ALPS3, CVID9, MAY1, PKCD, nPKC-delta
protein C, inactivator of coagulation factors Va and VIIIa	PROC	APC, PC, PROC1, THPH3, THPH4
proteasome 20S subunit alpha 1	PSMA1	HC2, HEL-S-275, NU, PROS30
proteasome 20S subunit alpha 6	PSMA6	IOTA, PROS27, p27K
proteasome 20S subunit beta 4	PSMB4	HN3, HsN3, PRAAS3, PROS-26, PROS26
prostaglandin E receptor 3	PTGER3	EP3, EP3-I, EP3-II, EP3-III, EP3-IV
prostaglandin E receptor 4	PTGER4	EP4, EP4R
prostaglandin E synthase	PTGES	MGST-IV, MGST1-L1, MGST1L1, MPGES, PGES
prostaglandin I2 synthase	PTGIS	CYP8, CYP8A1, PGIS, PTGI
prostaglandin-endoperoxide synthase 2	PTGS2	COX-2, COX2, GRIPGHS, PGG/HS, PGHS-2
protein tyrosine phosphatase non-receptor type 2	PTPN2	PTN2, PTPT, TC-PTP, TC45, TC48
protein tyrosine phosphatase non-receptor type 6	PTPN6	HCP, HCPH, HPTP1C, PTP-1C, SH-PTP1
protein tyrosine phosphatase receptor type C	PTPRC	B220, CD45, CD45R, GP180, IMD105
PYD and CARD domain containing	PYCARD	ASC, CARD5, TMS, TMS-1, TMS1
pyrin domain containing 2	PYDC2	POP2, cPOP2
RAB guanine nucleotide exchange factor 1	RABGEF1	RABEX5, RAP1, rabex-5
RB transcriptional corepressor 1	RB1	OSRC, PPP1R130, RB, p105-Rb, p110-RB1
regenerating family member 3 alpha	REG3A	HIP, HIP/PAP, INGAP, PAP, PAP-H
RELA proto-oncogene, NF-kB subunit	RELA	AIF3BL3, CMCU, NFKB3, p65
rhomboid domain containing 3	RHBDD3	C22orf3, HS984G1A, PTAG
rhomboid 5 homolog 2	RHBDF2	RHBDL5, RHBDL6, TOC, TOCG, iRhom2
RPTOR independent companion of MTOR complex 2	RICTOR	AVO3, PIA, hAVO3
receptor interacting serine/threonine kinase 1	RIPK1	AIEFL, IMD57, RIP, RIP-1, RIP1
ring finger protein 2	RNF2	BAP-1, BAP1, DING, HIPI3, LUSYAM
RAR related orphan receptor A	RORA	IDDECA, NR1F1, ROR1, ROR2, ROR3
ribosomal protein S19	RPS19	DBA, DBA1, LOH19CR1, S19, eS19
S100 calcium binding protein A12	S100A12	CAAF1, CAGC, CGRP, ENRAGE, MRP-6
S100 calcium binding protein A8	S100A8	60B8AG, CAGA, CFAG, CGLA, CP-10
S100 calcium binding protein A9	S100A9	60B8AG, CAGB, CFAG, CGLB, L1AG
serum amyloid A1	SAA1	PIG4, SAA, SAA2, TP53I4
strawberry notch homolog 2	SBNO2	KIAA0963, SNO, STNO
secretoglobin family 1A member 1	SCGB1A1	CC10, CC16, CCPBP, CCSP, UGB
selectin E	SELE	CD62E, ELAM, ELAM1, ESEL, LECAM2
selenoprotein S	SELENOS	AD-015, ADO15, SBBI8, SELS, SEPS1
semaphorin 7A (JohnMiltonHagen blood group)	SEMA7A	CD108, CDw108, H-SEMA-K1, H-Sema-L, JMH
serpin family E member 1	SERPINE1	PAI, PAI-1, PAI1, PLANH1
SET domain containing 4	SETD4	C21orf18, C21orf27
SET domain containing 6, protein lysine methyltransferase	SETD6
SHANK associated RH domain interactor	SHARPIN	AIFID, SIPL1
sedoheptulokinase	SHPK	CARKL, SHK
sialic acid binding Ig like lectin 10	SIGLEC10	PRO940, SIGLEC-10, SLG2
signal regulatory protein alpha	SIRPA	BIT, CD172A, MFR, MYD-1, P84
SLAM family member 8	SLAMF8	BLAME, CD353, SBBI42
solute carrier family 39 member 8	SLC39A8	BIGM103, CDG2N, LZT-Hs6, PP3105, ZIP8
SMAD family member 3	SMAD3	HSPC193, HsT17436, JV15-2, LDS1C, LDS3
sphingomyelin phosphodiesterase acid like 3B	SMPDL3B	ASML3B
synuclein alpha	SNCA	NACP, PARK1, PARK4, PD1
sorting nexin 4	SNX4	ATG24B
sorting nexin 6	SNX6	MSTP010, TFAF2
suppressor of cytokine signaling 3	SOCS3	ATOD4, CIS3, Cish3, SOCS-3, SSI-3
suppressor of cytokine signaling 5	SOCS5	CIS6, CISH6, Cish5, SOCS-5
superoxide dismutase 1	SOD1	ALS, ALS1, HEL-S-44, IPOA, SOD
SOS Ras/Rac guanine nucleotide exchange factor 1	SOS1	GF1, GGF1, GINGF, HGF, NS4
spermatogenesis associated 2	SPATA2	PD1, PPP1R145, tamo
sphingosine kinase 1	SPHK1	SPHK
SRC proto-oncogene, non-receptor tyrosine kinase	SRC	ASV, SRC1, THC6, c-SRC, p60-Src
signal transducer and activator of transcription 3	STAT3	ADMIO, ADMIO1, APRF, HIES
signal transducer and activator of transcription 5B	STAT5B	GHISID2, STAT5
stimulator of interferon response cGAMP interactor 1	STING1	ERIS, MITA, MPYS, NET23, SAVI
serine/threonine kinase 39	STK39	DCHT, PASK, SPAK
succinate receptor 1	SUCNR1	GPR91
spleen associated tyrosine kinase	SYK	IMD82, p72-Syk
synaptotagmin 12	SYT12	SYT11, sytXII
TAFA chemokine like family member 3	TAFA3	FAM19A3, TAFA-3
TEK receptor tyrosine kinase	TEK	CD202B, GLC3E, TIE-2, TIE2, VMCM
transforming growth factor beta 1	TGFB1	CED, DPD1, IBDIMDE, LAP, TGF-beta1
toll like receptor 2	TLR2	CD282, TIL4
toll like receptor 3	TLR3	CD283, IIAE2, IMD83
toll like receptor 4	TLR4	ARMD10, CD284, TLR-4, TOLL
toll like receptor 7	TLR7	IMD74, SLEB17, TLR7-like
toll like receptor 9	TLR9	CD289
thymosin beta 4 X-linked	TMSB4X	FX, PTMB4, TB4X, TMSB4
tumor necrosis factor	TNF	DIF, IMD127, TNF-alpha, TNFA, TNFSF2
TNF alpha induced protein 3	TNFAIP3	A20, AIFBL1, AISBL, OTUD7C, TNFA1P2
TNF alpha induced protein 6	TNFAIP6	TSG-6, TSG6
TNF alpha induced protein 8 like 2	TNFAIP8L2	TIPE2
TNF receptor superfamily member 11a	TNFRSF11A	CD265, FEO, LOH18CR1, ODFR, OFE
TNF receptor superfamily member 1A	TNFRSF1A	CD120a, FPF, TBP1, TNF-R, TNF-R-I
TNF receptor superfamily member 1B	TNFRSF1B	CD120b, TBPII, TNF-R-II, TNF-R75, TNFBR
TNF superfamily member 11	TNFSF11	CD254, ODF, OPGL, OPTB2, RANKL
TNF superfamily member 18	TNFSF18	AITRL, GITRL, TL6, TNLG2A, hGITRL
TNF superfamily member 4	TNFSF4	CD134L, CD252, GP34, OX-40L, OX4OL
TNFAIP3 interacting protein 1	TNIP1	ABIN-1, NAF1, VAN, nip40-1
troponin C1, slow skeletal and cardiac type	TNNC1	CMD1Z, CMH13, TN-C, TNC, TNNC
TNFRSF1A associated via death domain	TRADD	Hs.89862
triggering receptor expressed on myeloid cells 2	TREM2	AD17, PLOSL2, TREM-2, Trem2a, Trem2b
three prime repair exonuclease 1	TREX1	AGS1, CRV, DRN3, HERNS, RVCLS
tripartite motif containing 45	TRIM45	RNF99
tripartite motif containing 65	TRIM65	4732463G12Rik
transient receptor potential cation channel subfamily V member 4	TRPV4	BCYM3, CMT2C, HMSN2C, OTRPC4, SMAL
thymic stromal lymphopoietin	TSLP
tau tubulin kinase 1	TTBK1	BDTK
TYRO3 protein tyrosine kinase	TYRO3	BYK, Dtk, Etk-2, RSE, Rek
UFM1 specific ligase 1	UFL1	KIAA0776, Maxer, NLBP, RCAD
ubiquitin specific peptidase 18	USP18	ISG43, PTORCH2, UBP43
ubiquitously expressed prefoldin like chaperone	UXT	ART-27, SKP2, STAP1
vesicle associated membrane protein 2	VAMP2	NEDHAHM, SYB2, VAMP-2
vesicle associated membrane protein 3	VAMP3	CEB
vesicle associated membrane protein 7	VAMP7	SYBL1, TI-VAMP, TIVAMP, VAMP-7
vesicle associated membrane protein 8	VAMP8	EDB, VAMP-8
VPS35 retromer complex component	VPS35	MEM3, PARK17
WAP four-disulfide core domain 1	WFDC1	PS20
Wnt family member 5A	WNT5A	hWNT5A
X-C motif chemokine ligand 1	XCL1	ATAC, LPTN, LTN, SCM-1, SCM-1a
X-linked inhibitor of apoptosis	XIAP	API3, BIRC4, IAP-3, ILP1, MIHA
YES proto-oncogene 1, Src family tyrosine kinase	YES1	HsT441, P61-YES, Yes, c-yes
ZFP36 ring finger protein	ZFP36	G0S24, GOS24, NUP475, RNF162A, TIS11
zona pellucida glycoprotein 3	ZP3	OOMD3, OZEMA3, ZP3A, ZP3B, ZPC
